# Supplementary material for: Light Paths and Dark Valleys: Topographic Complexity and Mammal Occupancy in a Semi‐Arid Mountain Landscape
Source: Ecol Evol. 2026 Feb 13;16(2):e73100. doi: 10.1002/ece3.73100 (PMC12904844; doi:10.1002/ece3.73100)
Supplement: Supplementary file 1 — Appendix S1: Representation of topographic complexity (landscape units, aspect, ruggedness, solar gain, and slope) within the Baviaanskloof catchment and the distribution of camera trap deployments across the study area. Appendix S2: Topographical landscape units. Appendix S3: Summary of camera deployments, detections, and community occupancy. Appendix S4: List of mammal species recorded during the camera‐trap survey, total number of independent capture events, and number of camera trap sites at which each species was recorded. Appendix S5: Posterior summaries of species occupancy and detection probabilities across topographic covariates. Appendix S6: Occupancy probabilities for mammal species across five landscape categories. Appendix S7: Detailed discussion on species‐specific habitat preferences. [file ECE3-16-e73100-s001.zip]

Archive with 2 entries (2 files):
- light paths and dark valleys_supplementary material.docx
- ECE3_73100__author.docx
